# Supplementary material for: Long-Term Liver-Targeted AAV8 Gene Therapy for Mucopolysaccharidosis IVA
Source: Curr Issues Mol Biol. 2025 Oct 29;47(11):900. doi: 10.3390/cimb47110900 (PMC12651378; doi:10.3390/cimb47110900)
Supplement: Supplementary file 1 [file cimb-47-00900-s001.zip]

Archive with 1 entries (1 files):
- cimb-3899639-supplementary.pdf
